# Supplementary material for: Comparing Results from 2-D and 3-D Phenotyping Systems for Soybean Root System Architecture: A ‘Comparison of Apples and Oranges’?
Source: Plants (Basel). 2024 Nov 29;13(23):3369. doi: 10.3390/plants13233369 (PMC11644466; doi:10.3390/plants13233369)
Supplement: Supplementary file 1 [file plants-13-03369-s001.zip]

Archive with 2 entries (2 files):
- Video S1 - Casino.avi
- Video S2 - Woodstock.avi
